# Supplementary material for: SAVI, in silico generation of billions of easily synthesizable compounds through expert-system type rules
Source: Sci Data. 2020 Nov 11;7:384. doi: 10.1038/s41597-020-00727-4 (PMC7658252; doi:10.1038/s41597-020-00727-4)
Supplement: Supplementary file 2 — Supplementary Information 2 [file 41597_2020_727_MOESM2_ESM.xlsx]

## Sheet: Scoring Class Distribution
Scoring class distributions for each individual transform
ID	Name	Plus		Neg0		Neg10		Neg20		Neg30		Saved products
		Molecules	Percentage	Molecules	Percentage	Molecules	Percentage	Molecules	Percentage	Molecules	Percentage
1031	Paal-Knorr Pyrrole Synthesis	27676	0.422083	0	0	37894	0.577917	0	0	0	0	65570
1039	Feist Synthesis of Pyrroles	470	0.32707	0	0	967	0.67293	0	0	0	0	1437
1171	Hantzsch Thiazole Synthesis	94335	0.999989	1	1.06004e-05	0	0	0	0	0	0	94336
1391	Allene 2+2 Cycloaddition	20	1	0	0	0	0	0	0	0	0	20
1439	Pyrazoles from Beta Carbonyl Carboxylic Acid Derivatives	40584	0.96	0	0	0	0	1691	0.04	0	0	42275
2201	Fused Arylpyridines via o-Aminocarbonyls	575982	0.989119	0	0	0	0	0	0	6336	0.0108807	582318
2218	Tetrazoles from Azide and Nitriles	4107	0.938528	0	0	0	0	0	0	269	0.0614717	4376
2230	Phthalazin-1-ones from 2-Acylbenzoic Acids	40544	0.884545	0	0	2716	0.0592547	2576	0.0562004	0	0	45836
2238	Fused Aryl(2,3-H/R)Pyridines (Pictet-Spengler)	49964	0.0273327	0	0	0	0	0	0	1778027	0.972667	1827991
2267	Sonogashira Coupling	691434	0.0285249	0	0	373719	0.0154176	9257892	0.381931	13916653	0.574127	24239698
2269	Kabbe Synthesis of 4-Chromanones	0	0	43974	0.299939	0	0	102606	0.699857	30	0.000204625	146610
2630	Benzazepin-2-ones by Pictet-Spengler Reaction	0	0	0	0	5028	0.493716	5156	0.506284	0	0	10184
2684	Benzo[b]furans from 2-Hydroxyphenyl Acetylenes	942	1	0	0	0	0	0	0	0	0	942
2875	Copper[I]-catalyzed azide-alkyne cycloaddition	1208372	1	0	0	0	0	0	0	0	0	1208372
6003	Buchwald-Hartwig Ether Formation	5704521	0.130445	0	0	0	0	38026757	0.869555	0	0	43731278
6004	Suzuki-Miyaura Cross-Coupling (Bromo)	2730990	0.470558	0	0	2809890	0.484152	0	0	262852	0.0452902	5803732
6005	Suzuki-Miyaura Cross-Coupling (Iodo)	803241	0.998158	0	0	0	0	0	0	1482	0.00184163	804723
6006	Suzuki-Miyaura Cross-Coupling (Chloro)	1248834	0.420269	0	0	1161382	0.390839	0	0	561296	0.188892	2971512
6008	Suzuki-Miyaura Cross-Coupling with Alkene	43654	0.885153	0	0	0	0	0	0	5664	0.114847	49318
6009	Suzuki-Miyaura Cross-Coupling of Alkenes	518931	0.591825	0	0	0	0	0	0	357901	0.408175	876832
6013	Hiyama Aryl-Alkenyl Cross-Coupling	2604	0.87795	0	0	0	0	0	0	362	0.12205	2966
6014	Hiyama Non-Aromatic Cross-Coupling	8976	1	0	0	0	0	0	0		0	8976
6015	Hiyama Allyl Cross-Coupling	132	0.891892	0	0	0	0	0	0	16	0.108108	148
6016	Hiyama Carbonylative Cross-Coupling	19258	0.800682	0	0	4452	0.185099	0	0	342	0.0142192	24052
6017	Hiyama Cross-Coupling with Arylhydrazine	1106	1	0	0	0	0	0	0	0	0	1106
6022	Liebeskind-Srogl Thioamide Coupling	70642	0.769797	0	0	0	0	21125	0.230203	0	0	91767
6024	Liebeskind-Srogl Nitrile Formation	541	1	0	0	0	0	0	0	0	0	541
6025	Liebeskind-Srogl Heterocyclic Coupling	116280	0.995633	0	0	0	0	0	0	510	0.00436681	116790
6026	Sulfonamide Schotten-Baumann	57391830	0.461442	0	0	0	0	0	0	66983237	0.538558	124375067
6027	Sulfonamide Schotten-Baumann from Sulfonate	2801736	0.411817	0	0	0	0	0	0	4001615	0.588183	6803351
6028	Sulfonamide Schotten-Baumann from Thiol	43549831	0.474893	0	0	0	0	0	0	48154608	0.525107	91704439
6029	Sulfonamide Schotten-Baumann from Aryl Bromide	143421206	0.676692	0	0	0	0	0	0	68523525	0.323308	211944731
6031	Mitsunobu Reaction	131592477	0.844904	0	0	0	0	0	0	24155967	0.155096	155748444
6032	Mitsunobu carbon-carbon bond formation	96496	0.531588	0	0	0	0	0	0	85028	0.468412	181524
6033	Mitsunobu SN2' Reaction	73764	0.878771	0	0	0	0	0	0	10176	0.121229	83940
6034	Mitsunobu Imide Reaction	24661682	0.907415	0	0	0	0	0	0	2516285	0.0925855	27177967
6035	Mitsunobu Aryl Ether Formation	36619529	0.865582	0	0	0	0	0	0	5686708	0.134418	42306237
6036	Mitsunobu Sulfonamide Reaction	10434070	0.985307	0	0	0	0	0	0	155594	0.014693	10589664
6038	Ester or Amide or Thiolester Formation	339933935	0.928037	0	0	0	0	22367533	0.0610645	3992113	0.0108987	366293581
6039	Williamson Ether Synthesis	50208570	0.486622	565287	0.00547876	7757452	0.0751853	12395036	0.120133	32251491	0.312582	103177836
6041	Buchwald-Hartwig Reaction - Amines	155832600	0.589126	0	0	0	0	0	0	108682221	0.410874	264514821
6043	Buchwald-Hartwig Reaction - Sulfonamides	15098537	0.460848	0	0	0	0	0	0	17663942	0.539152	32762479
7005	Benzimidazoles from o-Phenylenediamines	1733461	1	0	0	0	0	0	0	0	0	1733461
7009	Acylsulfonamide from Sulfonamide and Carboxylic Acid	25952858	0.561653	0	0	3937193	0.0852059	0	0	16317911	0.353141	46207962
7013	Benzimidazoles from o-Phenylenediamines and Aldehydes - Iodine	683380	0.433808	0	0	883305	0.56072	0	0	8620	0.00547196	1575305
7014	Benzimidazoles from o-Phenylenediamines and Aldehydes - Boronic Acid	3635	0.00409271	0	0	879670	0.990435	0	0	4860	0.00547196	888165
7015	Sulfonamide from sulfonic acid and amine	3791396	0.780626	0	0	0	0	0	0	1065472	0.219374	4856868
7017	Sulfonamide alkylation with a cyclic ether	2426891	0.650189	0	0	0	0	0	0	1305705	0.349811	3732596
7018	Sulfonamide acylation	300300	1	0	0	0	0	0	0	0	0	300300
7019	Wittig Reaction	17834388	0.125134	0	0	36921080	0.259055	0	0	87766554	0.61581	142522022
7020	Wittig via Methoxy-Ylide	11101	0.960543	0	0	456	0.0394566	0	0	0	0	11557
7021	Horner-Wadsworth-Emmons Olefination	31843	1	0	0	0	0	0	0	0	0	31843
7022	Chan-Lam coupling	16292784	0.622191	0	0	0	0	0	0	9893353	0.377809	26186137
Total		1094782440	0.62614	609262	0.000348456	54775204	0.0313276	82180372	0.0470015	516116725	0.295183	1748464003
